# Supplementary material for: Combined Transcriptomic and Protein Array Cytokine Profiling of Human Stem Cells from Dental Apical Papilla Modulated by Oral Bacteria
Source: Int J Mol Sci. 2022 May 3;23(9):5098. doi: 10.3390/ijms23095098 (PMC9103834; doi:10.3390/ijms23095098)
Supplement: Supplementary file 1 [file ijms-23-05098-s001.zip]

Archive with 1 entries (1 files):
- ijms-1695399-supplementary.pdf
